# Supplementary material for: Exploring the Genetic Resistance to Gastrointestinal Nematodes Infection in Goat Using RNA-Sequencing
Source: Int J Mol Sci. 2017 Apr 1;18(4):751. doi: 10.3390/ijms18040751 (PMC5412336; doi:10.3390/ijms18040751)
Supplement: Supplementary file 1 [file ijms-18-00751-s001.zip]

Archive with 7 entries (7 files):
- ijms-176018-supplementary files/S 1-Supplementary figure.pdf
- ijms-176018-supplementary files/S 1-Supplementary table.xlsx
- ijms-176018-supplementary files/S 2-Supplementary figure.xlsx
- ijms-176018-supplementary files/S 2-Supplementary table.xlsx
- ijms-176018-supplementary files/S 3-Supplementary figure.xlsx
- ijms-176018-supplementary files/S 3-Supplementary table.pdf
- ijms-176018-supplementary files/S 4-Supplementary figure.xlsx
