# Supplementary material for: Exploring the Genetic Resistance to Gastrointestinal Nematodes Infection in Goat Using RNA-Sequencing
Source: Int J Mol Sci. 2017 Apr 1;18(4):751. doi: 10.3390/ijms18040751 (PMC5412336; doi:10.3390/ijms18040751)
Supplement: Supplementary file 1 [file ijms-18-00751-s001.zip › ijms-176018-supplementary files/S 1-Supplementary table.xlsx]

## Sheet: BP-298
	Genes involved in the biological process (BP)
Category	Term	Count	%	PValue	Genes	List Total	Pop Hits	Pop Total	Fold Enrichment	Bonferroni	Benjamini	FDR
GOTERM_BP_FAT	GO:0051252~regulation of RNA metabolic process	35	13.2075	0.0837905	EVX1, POLR2L, FOXS1, ZFP36L1, FOXH1, TAL1, PRDM15, ELK4, GATAD2A, LHX4, GFI1, HSF4, NFATC2, BAZ2A, RUNX3, MYSM1, BMP4, TAF4, KLF9, RXRA, SMAD3, ZNF8, HDAC4, NOTCH2, SS18, ZNF236, TULP4, ETS1, HES4, IRF7, ATXN7, MNT, SETD7, JAK3, ERC1	201	1813	13528	1.2993	1	0.858402	77.3451
GOTERM_BP_FAT	GO:0006355~regulation of transcription, DNA-dependent	34	12.8302	0.094909	EVX1, POLR2L, FOXS1, FOXH1, TAL1, PRDM15, ELK4, GATAD2A, LHX4, GFI1, HSF4, NFATC2, BAZ2A, RUNX3, MYSM1, BMP4, TAF4, KLF9, RXRA, SMAD3, ZNF8, HDAC4, NOTCH2, SS18, ZNF236, TULP4, ETS1, HES4, IRF7, ATXN7, MNT, SETD7, JAK3, ERC1	201	1773	13528	1.29065	1	0.871042	81.5841
GOTERM_BP_FAT	GO:0006793~phosphorus metabolic process	23	8.67925	0.0304189	ATP5E, BCR, PDK4, PRKCI, PTPRS, NDUFA1, NDUFB1, ATM, DMPK, HUNK, ACVR1B, TEX14, PDPK1, DUSP26, SBK1, NTRK1, PTP4A1, BCL2, LMTK2, JAK3, ERC1, ATP5I, EIF2AK3	201	973	13528	1.59094	1	0.748438	40.7932
GOTERM_BP_FAT	GO:0006796~phosphate metabolic process	23	8.67925	0.0304189	ATP5E, BCR, PDK4, PRKCI, PTPRS, NDUFA1, NDUFB1, ATM, DMPK, HUNK, ACVR1B, TEX14, PDPK1, DUSP26, SBK1, NTRK1, PTP4A1, BCL2, LMTK2, JAK3, ERC1, ATP5I, EIF2AK3	201	973	13528	1.59094	1	0.748438	40.7932
GOTERM_BP_FAT	GO:0010941~regulation of cell death	21	7.92453	0.0178866	BMP4, CLN3, RXRA, PRKCI, SMAD3, PDE3A, ATM, ATP7A, AZU1, NOTCH2, ACVR1B, ETS1, IGF2R, NTRK1, BCL2, LHX4, MNT, EIF2AK3, IFI6, RUNX3, HIP1	201	815	13528	1.7342	1	0.753966	26.3783
GOTERM_BP_FAT	GO:0016310~phosphorylation	20	7.54717	0.0279355	ATP5E, BCR, PDK4, PRKCI, NDUFA1, NDUFB1, ATM, DMPK, HUNK, ACVR1B, TEX14, PDPK1, SBK1, NTRK1, BCL2, LMTK2, JAK3, ATP5I, ERC1, EIF2AK3	201	800	13528	1.68259	1	0.784389	38.1668
GOTERM_BP_FAT	GO:0042981~regulation of apoptosis	20	7.54717	0.029199	CLN3, RXRA, PRKCI, SMAD3, PDE3A, ATM, ATP7A, AZU1, NOTCH2, ACVR1B, ETS1, IGF2R, NTRK1, BCL2, LHX4, MNT, EIF2AK3, IFI6, RUNX3, HIP1	201	804	13528	1.67422	1	0.760985	39.5164
GOTERM_BP_FAT	GO:0043067~regulation of programmed cell death	20	7.54717	0.031855	CLN3, RXRA, PRKCI, SMAD3, PDE3A, ATM, ATP7A, AZU1, NOTCH2, ACVR1B, ETS1, IGF2R, NTRK1, BCL2, LHX4, MNT, EIF2AK3, IFI6, RUNX3, HIP1	201	812	13528	1.65772	1	0.739559	42.2636
GOTERM_BP_FAT	GO:0006955~immune response	17	6.41509	0.0500152	IL1R2, F12, ST6GAL1, LST1, CMKLR1, C3, PGLYRP1, SMAD3, IFI44L, CCL27, ATP7A, AZGP1, CLEC4E, ETS1, BCL2, ERAP1, IFI6	201	690	13528	1.6582	1	0.794201	58.1287
GOTERM_BP_FAT	GO:0006357~regulation of transcription from RNA polymerase II promoter	17	6.41509	0.0726091	BMP4, TAF4, EVX1, KLF9, RXRA, SMAD3, ZNF8, FOXH1, HDAC4, TAL1, ETS1, ATXN7, IRF7, GFI1, HSF4, JAK3, NFATC2	201	727	13528	1.57381	1	0.834048	72.168
GOTERM_BP_FAT	GO:0006468~protein amino acid phosphorylation	16	6.03774	0.0698164	BCR, PDK4, PRKCI, ATM, DMPK, HUNK, ACVR1B, TEX14, PDPK1, SBK1, NTRK1, BCL2, LMTK2, JAK3, ERC1, EIF2AK3	201	667	13528	1.61448	1	0.834082	70.7112
GOTERM_BP_FAT	GO:0009611~response to wounding	15	5.66038	0.0259015	F12, SELP, C3, RXRA, SAAL1, SMAD3, GPR68, S100A12, AZU1, HDAC4, TNFAIP6, NOTCH2, AOAH, BCL2, IRF7	201	530	13528	1.90482	1	0.790535	35.9345
GOTERM_BP_FAT	GO:0051336~regulation of hydrolase activity	14	5.28302	0.00152995	TNNT3, TBC1D2B, TBC1D9, MYBPC3, SMAD3, ATPIF1, TBC1D7, RICTOR, AGAP1, TPM2, EIF2AK3, IFI6, ADAP1, HIP1	201	337	13528	2.79599	0.935178	0.745399	2.56441
GOTERM_BP_FAT	GO:0051276~chromosome organization	14	5.28302	0.0281864	RAD51C, RBL2, CBX6, HDAC4, CDCA8, REC8, CENPA, ATXN7, SUPT16H, SETD7, SUPT7L, HSF4, BAZ2A, MYSM1	201	485	13528	1.94278	1	0.777477	38.4371
GOTERM_BP_FAT	GO:0007167~enzyme linked receptor protein signaling pathway	13	4.90566	0.00491464	BMP4, LTBP2, SMAD3, ZNF8, SOCS7, FOXH1, ACVR1B, SS18, NTRK1, JAK3, AREG, EIF2AK3, AKAP4	201	342	13528	2.55832	0.99985	0.6673	8.01942
GOTERM_BP_FAT	GO:0008285~negative regulation of cell proliferation	13	4.90566	0.00753962	BMP4, HDAC4, AZGP1, NOTCH2, LST1, ETS1, BCL2, RXRA, MNT, SMAD3, ATPIF1, AXIN2, RUNX3	201	361	13528	2.42367	0.999999	0.74139	12.0507
GOTERM_BP_FAT	GO:0032989~cellular component morphogenesis	13	4.90566	0.0151116	ATP7A, SS18, PARD3, LST1, CENPA, BCL2, RXRA, DYNC2H1, PRKCI, LHX4, L1CAM, CAPN3, RUNX3	201	397	13528	2.20389	1	0.761202	22.7681
GOTERM_BP_FAT	GO:0030182~neuron differentiation	13	4.90566	0.0296782	ATP7A, BMP4, PARD3, LST1, EVX1, BCL2, NTRK1, RXRA, PRKCI, LHX4, L1CAM, GFI1, RUNX3	201	438	13528	1.99759	1	0.748537	40.0211
GOTERM_BP_FAT	GO:0006954~inflammatory response	12	4.5283	0.00897749	AZU1, HDAC4, SELP, TNFAIP6, F12, C3, AOAH, SAAL1, IRF7, RXRA, GPR68, S100A12	201	325	13528	2.48505	1	0.768927	14.1879
GOTERM_BP_FAT	GO:0000902~cell morphogenesis	12	4.5283	0.0169254	ATP7A, SS18, PARD3, LST1, CENPA, BCL2, RXRA, DYNC2H1, PRKCI, LHX4, L1CAM, RUNX3	201	356	13528	2.26866	1	0.766039	25.1462
GOTERM_BP_FAT	GO:0045893~positive regulation of transcription, DNA-dependent	12	4.5283	0.0968164	FOXH1, BMP4, HDAC4, EVX1, ETS1, ATXN7, RXRA, SMAD3, JAK3, HSF4, NFATC2, MYSM1	201	477	13528	1.69317	1	0.867594	82.2316
GOTERM_BP_FAT	GO:0051056~regulation of small GTPase mediated signal transduction	11	4.15094	0.00430841	NOTCH2, TBC1D2B, BCR, TBC1D9, RAPGEF5, SIPA1L3, TBC1D7, RICTOR, AGAP1, IQSEC2, ADAP1	201	252	13528	2.93785	0.999554	0.667878	7.064
GOTERM_BP_FAT	GO:0043066~negative regulation of apoptosis	11	4.15094	0.0378267	AZU1, NOTCH2, CLN3, BCL2, NTRK1, PRKCI, LHX4, SMAD3, PDE3A, ATM, IFI6	201	354	13528	2.09135	1	0.762024	48.0175
GOTERM_BP_FAT	GO:0043069~negative regulation of programmed cell death	11	4.15094	0.0407148	AZU1, NOTCH2, CLN3, BCL2, NTRK1, PRKCI, LHX4, SMAD3, PDE3A, ATM, IFI6	201	359	13528	2.06222	1	0.760323	50.6025
GOTERM_BP_FAT	GO:0060548~negative regulation of cell death	11	4.15094	0.0417877	AZU1, NOTCH2, CLN3, BCL2, NTRK1, PRKCI, LHX4, SMAD3, PDE3A, ATM, IFI6	201	360	13528	2.0565	1	0.756488	51.5315
GOTERM_BP_FAT	GO:0045944~positive regulation of transcription from RNA polymerase II promoter	11	4.15094	0.0492472	FOXH1, BMP4, HDAC4, EVX1, ETS1, ATXN7, RXRA, SMAD3, JAK3, HSF4, NFATC2	201	371	13528	1.99552	1	0.794694	57.5506
GOTERM_BP_FAT	GO:0006325~chromatin organization	11	4.15094	0.0548043	HDAC4, RBL2, CENPA, ATXN7, SUPT16H, SETD7, SUPT7L, HSF4, BAZ2A, MYSM1, CBX6	201	378	13528	1.95857	1	0.792738	61.5696
GOTERM_BP_FAT	GO:0001568~blood vessel development	10	3.77358	0.0106881	ZFP36L1, ATP7A, BMP4, SELP, DHCR7, ECSCR, ERAP1, QKI, ATPIF1, ITGA4	201	245	13528	2.74708	1	0.798143	16.6666
GOTERM_BP_FAT	GO:0001944~vasculature development	10	3.77358	0.0124107	ZFP36L1, ATP7A, BMP4, SELP, DHCR7, ECSCR, ERAP1, QKI, ATPIF1, ITGA4	201	251	13528	2.68141	1	0.796897	19.0947
GOTERM_BP_FAT	GO:0045892~negative regulation of transcription, DNA-dependent	10	3.77358	0.082409	FOXH1, HDAC4, IRF7, RXRA, GATAD2A, SMAD3, ZNF8, HSF4, GFI1, BAZ2A	201	356	13528	1.89055	1	0.857073	76.7585
GOTERM_BP_FAT	GO:0051253~negative regulation of RNA metabolic process	10	3.77358	0.0896387	FOXH1, HDAC4, IRF7, RXRA, GATAD2A, SMAD3, ZNF8, HSF4, GFI1, BAZ2A	201	362	13528	1.85921	1	0.864381	79.6775
GOTERM_BP_FAT	GO:0030030~cell projection organization	10	3.77358	0.0959997	ATP7A, PARD3, LST1, BCL2, RXRA, DYNC2H1, LHX4, L1CAM, RUNX3, AKAP4	201	368	13528	1.8289	1	0.871198	81.957
GOTERM_BP_FAT	GO:0046578~regulation of Ras protein signal transduction	9	3.39623	0.0128097	NOTCH2, TBC1D2B, BCR, TBC1D9, TBC1D7, RICTOR, AGAP1, IQSEC2, ADAP1	201	210	13528	2.88443	1	0.784743	19.6476
GOTERM_BP_FAT	GO:0048514~blood vessel morphogenesis	9	3.39623	0.0132994	ZFP36L1, ATP7A, BMP4, SELP, ECSCR, ERAP1, QKI, ATPIF1, ITGA4	201	211	13528	2.87076	1	0.775829	20.3212
GOTERM_BP_FAT	GO:0045321~leukocyte activation	9	3.39623	0.0275672	AZU1, ATP7A, HDAC4, CRIP3, BCL2, NTRK1, SMAD3, ITGA4, KIF13B	201	242	13528	2.50302	1	0.790089	37.7681
GOTERM_BP_FAT	GO:0016568~chromatin modification	9	3.39623	0.051117	HDAC4, RBL2, ATXN7, SETD7, SUPT7L, HSF4, BAZ2A, MYSM1, CBX6	201	274	13528	2.2107	1	0.795914	58.9451
GOTERM_BP_FAT	GO:0051094~positive regulation of developmental process	9	3.39623	0.0546191	BMP4, TAL1, ACVR1B, ETS1, BCL2, SMAD3, ERAP1, HSF4, GFI1	201	278	13528	2.17889	1	0.796724	61.4416
GOTERM_BP_FAT	GO:0001775~cell activation	9	3.39623	0.063437	AZU1, ATP7A, HDAC4, CRIP3, BCL2, NTRK1, SMAD3, ITGA4, KIF13B	201	287	13528	2.11056	1	0.821348	67.1099
GOTERM_BP_FAT	GO:0048729~tissue morphogenesis	8	3.01887	0.0175925	ATP7A, BMP4, NOTCH2, BCL2, RXRA, MYBPC3, SMAD3, RUNX3	201	180	13528	2.99127	1	0.763477	26.0034
GOTERM_BP_FAT	GO:0046649~lymphocyte activation	8	3.01887	0.028553	ATP7A, HDAC4, CRIP3, BCL2, NTRK1, SMAD3, ITGA4, KIF13B	201	199	13528	2.70567	1	0.76259	38.8299
GOTERM_BP_FAT	GO:0045597~positive regulation of cell differentiation	8	3.01887	0.053889	BMP4, TAL1, ACVR1B, ETS1, BCL2, SMAD3, HSF4, GFI1	201	229	13528	2.35121	1	0.797424	60.9333
GOTERM_BP_FAT	GO:0030097~hemopoiesis	8	3.01887	0.0612366	ATP7A, BMP4, HDAC4, NOTCH2, TAL1, BCL2, NTRK1, ITGA4	201	236	13528	2.28147	1	0.814635	65.7739
GOTERM_BP_FAT	GO:0048858~cell projection morphogenesis	8	3.01887	0.071507	ATP7A, PARD3, BCL2, RXRA, DYNC2H1, LHX4, L1CAM, RUNX3	201	245	13528	2.19766	1	0.837356	71.6014
GOTERM_BP_FAT	GO:0032990~cell part morphogenesis	8	3.01887	0.0859882	ATP7A, PARD3, BCL2, RXRA, DYNC2H1, LHX4, L1CAM, RUNX3	201	256	13528	2.10323	1	0.855693	78.2497
GOTERM_BP_FAT	GO:0031175~neuron projection development	8	3.01887	0.0859882	ATP7A, PARD3, LST1, BCL2, RXRA, LHX4, L1CAM, RUNX3	201	256	13528	2.10323	1	0.855693	78.2497
GOTERM_BP_FAT	GO:0048534~hemopoietic or lymphoid organ development	8	3.01887	0.0916644	ATP7A, BMP4, HDAC4, NOTCH2, TAL1, BCL2, NTRK1, ITGA4	201	260	13528	2.07088	1	0.864357	80.4313
GOTERM_BP_FAT	GO:0010551~regulation of specific transcription from RNA polymerase II promoter	7	2.64151	0.00268341	HDAC4, TAL1, EVX1, ETS1, RXRA, SMAD3, GFI1	201	94	13528	5.01196	0.991784	0.698933	4.45671
GOTERM_BP_FAT	GO:0007178~transmembrane receptor protein serine/threonine kinase signaling pathway	7	2.64151	0.00422562	FOXH1, BMP4, ACVR1B, LTBP2, SMAD3, ZNF8, AKAP4	201	103	13528	4.57402	0.999483	0.716685	6.9328
GOTERM_BP_FAT	GO:0032583~regulation of gene-specific transcription	7	2.64151	0.0146034	HDAC4, TAL1, EVX1, ETS1, RXRA, SMAD3, GFI1	201	134	13528	3.51585	1	0.786985	22.0891
GOTERM_BP_FAT	GO:0032101~regulation of response to external stimulus	7	2.64151	0.0306143	AZU1, SELP, CLN3, F12, C3, AOAH, SMAD3	201	159	13528	2.96305	1	0.742101	40.9953
GOTERM_BP_FAT	GO:0051130~positive regulation of cellular component organization	7	2.64151	0.0521725	AZU1, PDPK1, C3, PRKCI, SMAD3, RICTOR, HIP1	201	181	13528	2.6029	1	0.797268	59.7131
GOTERM_BP_FAT	GO:0048812~neuron projection morphogenesis	7	2.64151	0.0965063	ATP7A, PARD3, BCL2, RXRA, LHX4, L1CAM, RUNX3	201	213	13528	2.21185	1	0.869673	82.1278
GOTERM_BP_FAT	GO:0034330~cell junction organization	6	2.26415	0.00150808	PDPK1, TJP1, BCL2, PRKCI, SMAD3, NLGN2	201	57	13528	7.08458	0.932591	0.932591	2.5282
GOTERM_BP_FAT	GO:0045786~negative regulation of cell cycle	6	2.26415	0.00694467	BMP4, ETS1, BCL2, SMAD3, ATM, RUNX3	201	81	13528	4.98544	0.999996	0.749354	11.1519
GOTERM_BP_FAT	GO:0032318~regulation of Ras GTPase activity	6	2.26415	0.0190268	TBC1D2B, TBC1D9, TBC1D7, RICTOR, AGAP1, ADAP1	201	104	13528	3.88289	1	0.74669	27.8152
GOTERM_BP_FAT	GO:0032844~regulation of homeostatic process	6	2.26415	0.0270289	TAL1, ACVR1B, ETS1, BCL2, EIF2AK3, IFI6	201	114	13528	3.54229	1	0.793928	37.1811
GOTERM_BP_FAT	GO:0016570~histone modification	6	2.26415	0.0347768	HDAC4, ATXN7, SUPT7L, HSF4, BAZ2A, MYSM1	201	122	13528	3.31001	1	0.754782	45.1498
GOTERM_BP_FAT	GO:0043087~regulation of GTPase activity	6	2.26415	0.0358323	TBC1D2B, TBC1D9, TBC1D7, RICTOR, AGAP1, ADAP1	201	123	13528	3.2831	1	0.757695	46.1587
GOTERM_BP_FAT	GO:0016569~covalent chromatin modification	6	2.26415	0.0391168	HDAC4, ATXN7, SUPT7L, HSF4, BAZ2A, MYSM1	201	126	13528	3.20493	1	0.759759	49.1875
GOTERM_BP_FAT	GO:0045165~cell fate commitment	6	2.26415	0.0554217	BMP4, NOTCH2, TAL1, EVX1, BCL2, GFI1	201	139	13528	2.90519	1	0.791438	61.9933
GOTERM_BP_FAT	GO:0007292~female gamete generation	5	1.88679	0.0155661	NANOS3, REC8, BCL2, PDE3A, ATM	201	65	13528	5.17719	1	0.75384	23.3706
GOTERM_BP_FAT	GO:0043523~regulation of neuron apoptosis	5	1.88679	0.0443431	ATP7A, CLN3, BCL2, NTRK1, ATM	201	90	13528	3.73908	1	0.770916	53.6785
GOTERM_BP_FAT	GO:0030098~lymphocyte differentiation	5	1.88679	0.0663913	ATP7A, HDAC4, BCL2, NTRK1, ITGA4	201	103	13528	3.26716	1	0.826878	68.8266
GOTERM_BP_FAT	GO:0001503~ossification	5	1.88679	0.0909249	BMP4, BCL2, SMAD3, AXIN2, EIF2AK3	201	115	13528	2.92624	1	0.865222	80.1592
GOTERM_BP_FAT	GO:0018107~peptidyl-threonine phosphorylation	4	1.50943	0.00220507	ACVR1B, PDPK1, SBK1, BCL2	201	18	13528	14.9563	0.980645	0.731509	3.67622
GOTERM_BP_FAT	GO:0018210~peptidyl-threonine modification	4	1.50943	0.00347883	ACVR1B, PDPK1, SBK1, BCL2	201	21	13528	12.8197	0.998026	0.712203	5.74143
GOTERM_BP_FAT	GO:0045216~cell-cell junction organization	4	1.50943	0.0147183	TJP1, PRKCI, SMAD3, NLGN2	201	35	13528	7.69183	1	0.770549	22.2432
GOTERM_BP_FAT	GO:0048477~oogenesis	4	1.50943	0.0183701	NANOS3, REC8, BCL2, PDE3A	201	38	13528	7.08458	1	0.748554	26.9909
GOTERM_BP_FAT	GO:0010553~negative regulation of specific transcription from RNA polymerase II promoter	4	1.50943	0.0224797	HDAC4, RXRA, SMAD3, GFI1	201	41	13528	6.56619	1	0.790426	32.0071
GOTERM_BP_FAT	GO:0001942~hair follicle development	4	1.50943	0.0239516	ATP7A, ACVR1B, BCL2, RUNX3	201	42	13528	6.40986	1	0.787163	33.7235
GOTERM_BP_FAT	GO:0022405~hair cycle process	4	1.50943	0.0239516	ATP7A, ACVR1B, BCL2, RUNX3	201	42	13528	6.40986	1	0.787163	33.7235
GOTERM_BP_FAT	GO:0022404~molting cycle process	4	1.50943	0.0239516	ATP7A, ACVR1B, BCL2, RUNX3	201	42	13528	6.40986	1	0.787163	33.7235
GOTERM_BP_FAT	GO:0042303~molting cycle	4	1.50943	0.0254746	ATP7A, ACVR1B, BCL2, RUNX3	201	43	13528	6.26079	1	0.796095	35.4564
GOTERM_BP_FAT	GO:0042633~hair cycle	4	1.50943	0.0254746	ATP7A, ACVR1B, BCL2, RUNX3	201	43	13528	6.26079	1	0.796095	35.4564
GOTERM_BP_FAT	GO:0032582~negative regulation of gene-specific transcription	4	1.50943	0.0338512	HDAC4, RXRA, SMAD3, GFI1	201	48	13528	5.60862	1	0.753064	44.2505
GOTERM_BP_FAT	GO:0030183~B cell differentiation	4	1.50943	0.0338512	HDAC4, BCL2, NTRK1, ITGA4	201	48	13528	5.60862	1	0.753064	44.2505
GOTERM_BP_FAT	GO:0016202~regulation of striated muscle tissue development	4	1.50943	0.0375542	BMP4, HDAC4, BCL2, SMAD3	201	50	13528	5.38428	1	0.766684	47.7671
GOTERM_BP_FAT	GO:0048634~regulation of muscle development	4	1.50943	0.0394803	BMP4, HDAC4, BCL2, SMAD3	201	51	13528	5.2787	1	0.7562	49.5127
GOTERM_BP_FAT	GO:0032869~cellular response to insulin stimulus	4	1.50943	0.0794369	PDPK1, RXRA, PRKCI, SOCS7	201	68	13528	3.95903	1	0.853525	75.4476
GOTERM_BP_FAT	GO:0045648~positive regulation of erythrocyte differentiation	3	1.13208	0.0109562	TAL1, ACVR1B, ETS1	201	11	13528	18.3555	1	0.780054	17.0491
GOTERM_BP_FAT	GO:0043462~regulation of ATPase activity	3	1.13208	0.0227753	TNNT3, MYBPC3, TPM2	201	16	13528	12.6194	1	0.78234	32.3552
GOTERM_BP_FAT	GO:0045646~regulation of erythrocyte differentiation	3	1.13208	0.0284842	TAL1, ACVR1B, ETS1	201	18	13528	11.2172	1	0.771322	38.7564
GOTERM_BP_FAT	GO:0031069~hair follicle morphogenesis	3	1.13208	0.0315306	ATP7A, BCL2, RUNX3	201	19	13528	10.6269	1	0.744148	41.9345
GOTERM_BP_FAT	GO:0001836~release of cytochrome c from mitochondria	3	1.13208	0.0379854	BCL2, SMAD3, IFI6	201	21	13528	9.61478	1	0.756418	48.1628
GOTERM_BP_FAT	GO:0048599~oocyte development	3	1.13208	0.0379854	REC8, BCL2, PDE3A	201	21	13528	9.61478	1	0.756418	48.1628
GOTERM_BP_FAT	GO:0006942~regulation of striated muscle contraction	3	1.13208	0.0413855	TNNT3, MYBPC3, DMPK	201	22	13528	9.17775	1	0.759513	51.1851
GOTERM_BP_FAT	GO:0007157~heterophilic cell adhesion	3	1.13208	0.0413855	SELP, L1CAM, ITGA4	201	22	13528	9.17775	1	0.759513	51.1851
GOTERM_BP_FAT	GO:0009994~oocyte differentiation	3	1.13208	0.0413855	REC8, BCL2, PDE3A	201	22	13528	9.17775	1	0.759513	51.1851
GOTERM_BP_FAT	GO:0007131~reciprocal meiotic recombination	3	1.13208	0.0485108	RAD51C, REC8, ATM	201	24	13528	8.41294	1	0.795425	56.9893
GOTERM_BP_FAT	GO:0048730~epidermis morphogenesis	3	1.13208	0.0522281	ATP7A, BCL2, RUNX3	201	25	13528	8.07642	1	0.792252	59.7532
GOTERM_BP_FAT	GO:0048742~regulation of skeletal muscle fiber development	3	1.13208	0.0522281	BMP4, HDAC4, BCL2	201	25	13528	8.07642	1	0.792252	59.7532
GOTERM_BP_FAT	GO:0007159~leukocyte adhesion	3	1.13208	0.0639543	SELP, L1CAM, ITGA4	201	28	13528	7.21109	1	0.819434	67.4168
GOTERM_BP_FAT	GO:0045807~positive regulation of endocytosis	3	1.13208	0.0680424	AZU1, C3, HIP1	201	29	13528	6.96243	1	0.830281	69.7489
GOTERM_BP_FAT	GO:0048641~regulation of skeletal muscle tissue development	3	1.13208	0.0680424	BMP4, HDAC4, BCL2	201	29	13528	6.96243	1	0.830281	69.7489
GOTERM_BP_FAT	GO:0043393~regulation of protein binding	3	1.13208	0.0680424	HDAC4, BCL2, EIF2AK3	201	29	13528	6.96243	1	0.830281	69.7489
GOTERM_BP_FAT	GO:0008637~apoptotic mitochondrial changes	3	1.13208	0.0764669	BCL2, SMAD3, IFI6	201	31	13528	6.51324	1	0.845944	74.0684
GOTERM_BP_FAT	GO:0051153~regulation of striated muscle cell differentiation	3	1.13208	0.0807967	BMP4, HDAC4, BCL2	201	32	13528	6.3097	1	0.854873	76.0558
GOTERM_BP_FAT	GO:0007569~cell aging	3	1.13208	0.0852007	BCL2, MNT, ROMO1	201	33	13528	6.1185	1	0.859789	77.9295
GOTERM_BP_FAT	GO:0045639~positive regulation of myeloid cell differentiation	3	1.13208	0.0852007	TAL1, ACVR1B, ETS1	201	33	13528	6.1185	1	0.859789	77.9295
GOTERM_BP_FAT	GO:0051902~negative regulation of mitochondrial depolarization	2	0.754717	0.0293508	BCL2, IFI6	201	2	13528	67.3035	1	0.75363	39.6767
GOTERM_BP_FAT	GO:0015809~arginine transport	2	0.754717	0.0578443	CLN3, SLC7A1	201	4	13528	33.6517	1	0.800771	63.6138
GOTERM_BP_FAT	GO:0090004~positive regulation of establishment of protein localization to plasma membrane	2	0.754717	0.0717774	PDPK1, PRKCI	201	5	13528	26.9214	1	0.834483	71.7414
GOTERM_BP_FAT	GO:0032020~ISG15-protein conjugation	2	0.754717	0.0717774	ISG15, UBA7	201	5	13528	26.9214	1	0.834483	71.7414
GOTERM_BP_FAT	GO:0015802~basic amino acid transport	2	0.754717	0.0855055	CLN3, SLC7A1	201	6	13528	22.4345	1	0.857429	78.054
GOTERM_BP_FAT	GO:0051900~regulation of mitochondrial depolarization	2	0.754717	0.0990315	BCL2, IFI6	201	7	13528	19.2296	1	0.870992	82.9567
GOTERM_BP_FAT	GO:0090003~regulation of establishment of protein localization to plasma membrane	2	0.754717	0.0990315	PDPK1, PRKCI	201	7	13528	19.2296	1	0.870992	82.9567

## Sheet: CC-298
	Genes involved in the Cellular Component (CC)
Category	Term	Count	%	PValue	Genes	List Total	Pop Hits	Pop Total	Fold Enrichment	Bonferroni	Benjamini	FDR
GOTERM_CC_FAT	GO:0005829~cytosol	25	9.43396	0.0922165	FHIT, PFKFB3, UPB1, HBM, PRKCI, SMAD3, RPL36, PDE3A, RPL38, RICTOR, S100A12, ALDH3A1, ZFP36L1, ATP7A, RPS27, PDPK1, NXN, BCL2, CH25H, AS3MT, ERAP1, PREPL, RPL37A, ERC1, NFATC2	175	1330	12782	1.37293	1	0.799091	72.2146
GOTERM_CC_FAT	GO:0005783~endoplasmic reticulum	21	7.92453	0.0372003	CLN3, ACER2, GIMAP8, RP9, SEPN1, CALU, RDH5, ALDH3A1, ATP7A, FITM1, DHCR7, SERINC1, PTP4A1, BCL2, TRAPPC6B, CH25H, ERAP1, SV2A, EIF2AK3, UGGT1, SEL1L	175	960	12782	1.59775	0.999977	0.831659	39.4565
GOTERM_CC_FAT	GO:0044432~endoplasmic reticulum part	12	4.5283	0.00793952	CLN3, ACER2, DHCR7, BCL2, SERINC1, ERAP1, RP9, SEPN1, UGGT1, EIF2AK3, RDH5, CALU	175	347	12782	2.52588	0.894377	0.894377	10.0138
GOTERM_CC_FAT	GO:0005768~endosome	9	3.39623	0.0663681	RAB11FIP4, ATP7A, CLN3, ABCA7, PTP4A1, IGF2R, NTRK1, RAB5A, PRKCI	175	315	12782	2.08686	1	0.828046	59.708
GOTERM_CC_FAT	GO:0044456~synapse part	8	3.01887	0.0515068	PRR7, CLN3, RAB5A, NLGN2, L1CAM, SV2A, ERC1, CHRNA2	175	246	12782	2.37528	1	0.844955	50.3402
GOTERM_CC_FAT	GO:0005789~endoplasmic reticulum membrane	8	3.01887	0.0751578	CLN3, ACER2, DHCR7, BCL2, SERINC1, RP9, SEPN1, EIF2AK3	175	269	12782	2.17219	1	0.792745	64.4498
GOTERM_CC_FAT	GO:0042175~nuclear envelope-endoplasmic reticulum network	8	3.01887	0.0934312	CLN3, ACER2, DHCR7, BCL2, SERINC1, RP9, SEPN1, EIF2AK3	175	284	12782	2.05746	1	0.784914	72.7027
GOTERM_CC_FAT	GO:0030136~clathrin-coated vesicle	6	2.26415	0.0342876	ATP7A, CLN3, IGF2R, RAB5A, SV2A, HIP1	175	132	12782	3.32	0.999947	0.860229	36.9867
GOTERM_CC_FAT	GO:0030135~coated vesicle	6	2.26415	0.0662433	ATP7A, CLN3, IGF2R, RAB5A, SV2A, HIP1	175	159	12782	2.75623	1	0.855259	59.6366
GOTERM_CC_FAT	GO:0016585~chromatin remodeling complex	5	1.88679	0.0158966	HDAC4, TAL1, GATAD2A, BAZ2A, MYSM1	175	71	12782	5.14366	0.989098	0.895589	19.1125
GOTERM_CC_FAT	GO:0030017~sarcomere	5	1.88679	0.0447165	HDAC4, TNNT3, MYBPC3, ANKRD2, TPM2	175	98	12782	3.72653	0.999998	0.841651	45.4225
GOTERM_CC_FAT	GO:0030016~myofibril	5	1.88679	0.0649122	HDAC4, TNNT3, MYBPC3, ANKRD2, TPM2	175	111	12782	3.29009	1	0.877902	58.8683
GOTERM_CC_FAT	GO:0044449~contractile fiber part	5	1.88679	0.0683801	HDAC4, TNNT3, MYBPC3, ANKRD2, TPM2	175	113	12782	3.23186	1	0.810717	60.8423
GOTERM_CC_FAT	GO:0043235~receptor complex	5	1.88679	0.0737581	ACVR1B, SMAD3, RP9, ITGA4, CHRNA2	175	116	12782	3.14828	1	0.810253	63.731
GOTERM_CC_FAT	GO:0043292~contractile fiber	5	1.88679	0.0831835	HDAC4, TNNT3, MYBPC3, ANKRD2, TPM2	175	121	12782	3.01818	1	0.804607	68.3235
GOTERM_CC_FAT	GO:0044455~mitochondrial membrane part	5	1.88679	0.0911297	ATP5E, ATPIF1, ATP5I, NDUFA1, NDUFB1	175	125	12782	2.9216	1	0.814392	71.771
GOTERM_CC_FAT	GO:0005788~endoplasmic reticulum lumen	4	1.50943	0.0955525	ERAP1, UGGT1, RDH5, CALU	175	80	12782	3.652	1	0.774764	73.5362
GOTERM_CC_FAT	GO:0005753~mitochondrial proton-transporting ATP synthase complex	3	1.13208	0.0270686	ATP5E, ATPIF1, ATP5I	175	19	12782	11.5326	0.999564	0.92419	30.4582
GOTERM_CC_FAT	GO:0045259~proton-transporting ATP synthase complex	3	1.13208	0.0326596	ATP5E, ATPIF1, ATP5I	175	21	12782	10.4343	0.999914	0.903763	35.566

## Sheet: MF-298
	Genes involved in the Molecular Function (MF)
Category	Term	Count	%	PValue	Genes	List Total	Pop Hits	Pop Total	Fold Enrichment	Bonferroni	Benjamini	FDR
GOTERM_MF_FAT	GO:0004672~protein kinase activity	17	6.41509	0.0307079	BCR, POLR2L, PDK4, PRKCI, ATM, DMPK, HUNK, ACVR1B, TEX14, PDPK1, SBK1, IGF2R, NTRK1, LMTK2, EFNA4, JAK3, EIF2AK3	206	606	12983	1.76801	1	0.977393	36.0676
GOTERM_MF_FAT	GO:0060589~nucleoside-triphosphatase regulator activity	14	5.28302	0.0141635	TBC1D2B, BCR, TBC1D9, MYBPC3, SIPA1L3, RICTOR, ARHGAP23, ADAP1, RAPGEF5, TBC1D7, ATPIF1, ERC1, AGAP1, IQSEC2	206	413	12983	2.13642	0.999025	0.968768	18.5025
GOTERM_MF_FAT	GO:0030695~GTPase regulator activity	12	4.5283	0.055607	TBC1D2B, BCR, TBC1D9, RAPGEF5, SIPA1L3, TBC1D7, RICTOR, ERC1, AGAP1, ARHGAP23, IQSEC2, ADAP1	206	404	12983	1.87201	1	0.990287	55.9832
GOTERM_MF_FAT	GO:0008047~enzyme activator activity	10	3.77358	0.0842653	TBC1D2B, BCR, TBC1D9, MYBPC3, SIPA1L3, TBC1D7, AGAP1, ARHGAP23, GTF3C4, ADAP1	206	335	12983	1.88132	1	0.986132	71.7078
GOTERM_MF_FAT	GO:0005083~small GTPase regulator activity	9	3.39623	0.0695725	TBC1D2B, BCR, TBC1D9, RAPGEF5, TBC1D7, ERC1, AGAP1, IQSEC2, ADAP1	206	274	12983	2.07014	1	0.979636	64.4519
GOTERM_MF_FAT	GO:0005096~GTPase activator activity	8	3.01887	0.060283	TBC1D2B, BCR, TBC1D9, SIPA1L3, TBC1D7, AGAP1, ARHGAP23, ADAP1	206	220	12983	2.29179	1	0.986658	59.008
GOTERM_MF_FAT	GO:0010843~promoter binding	5	1.88679	0.0124233	HDAC4, TAL1, RXRA, SMAD3, GFI1	206	57	12983	5.52844	0.997702	0.997702	16.4146
GOTERM_MF_FAT	GO:0019838~growth factor binding	5	1.88679	0.0846536	IL1R2, ACVR1B, LTBP2, IGF2R, NTRK1	206	105	12983	3.00116	1	0.979919	71.8794
GOTERM_MF_FAT	GO:0003704~specific RNA polymerase II transcription factor activity	4	1.50943	0.030149	NOTCH2, IRF7, RXRA, SMAD3	206	43	12983	5.86272	1	0.992982	35.5369
GOTERM_MF_FAT	GO:0016811~hydrolase activity, acting on carbon-nitrogen (but not peptide) bonds, in linear amides	4	1.50943	0.0636206	HDAC4, ACER2, UPB1, PGLYRP1	206	58	12983	4.3465	1	0.981563	61.0474
GOTERM_MF_FAT	GO:0048306~calcium-dependent protein binding	3	1.13208	0.0903996	SELP, CLN3, TNNT3	206	32	12983	5.90853	1	0.97845	74.308
GOTERM_MF_FAT	GO:0033691~sialic acid binding	2	0.754717	0.0466291	SELP, L1CAM	206	3	12983	42.0162	1	0.990356	49.5856
GOTERM_MF_FAT	GO:0017091~AU-rich element binding	2	0.754717	0.0910941	ZFP36L1, ELAVL3	206	6	12983	21.0081	1	0.971865	74.5879
