# Supplementary material for: Exploring the Genetic Resistance to Gastrointestinal Nematodes Infection in Goat Using RNA-Sequencing
Source: Int J Mol Sci. 2017 Apr 1;18(4):751. doi: 10.3390/ijms18040751 (PMC5412336; doi:10.3390/ijms18040751)
Supplement: Supplementary file 1 [file ijms-18-00751-s001.zip › ijms-176018-supplementary files/S 2-Supplementary figure.xlsx]

## Sheet: Genetic diseses Class
Supplementary figure 2: Genetic Association Disease Classes of differentially expressed genes (DEGs) between resistant and susceptible YWGs
Category	Term	Count	%	PValue	Genes	List Total	Pop Hits	Pop Total	Fold Enrichment	Bonferroni	Benjamini	FDR
GENETIC_ASSOCIATION_DB_DISEASE_CLASS	IMMUNE	15	5.66038	0.63273	IL1R2, ABCA7, SELP, LST1, C3, RXRA, ABCB1, L1CAM, ITGA4, TAC4, ETS1, AOAH, BCL2, ADAM33, SEL1L	57	799	3049	1.00422	1	0.972839	99.9379
GENETIC_ASSOCIATION_DB_DISEASE_CLASS	NEUROLOGICAL	13	4.90566	0.371214	IL1R2, CLN3, USP40, C3, ABCB1, L1CAM, ATM, GAB2, NTRK1, CH25H, ATXN7, CHRNA2, HIP1	57	579	3049	1.20101	0.999764	0.984635	96.7287
GENETIC_ASSOCIATION_DB_DISEASE_CLASS	OTHER	13	4.90566	0.776759	BMP4, F12, C3, L1CAM, ABCB1, ATM, DMPK, RDH5, CD177, ETS1, BCL2, ADAM33, ERAP1	57	761	3049	0.913779	1	0.965744	99.9984
GENETIC_ASSOCIATION_DB_DISEASE_CLASS	CARDIOVASCULAR	12	4.5283	0.7365	SELP, IL1R2, F12, SLC7A1, RXRA, MYBPC3, ERAP1, ABCB1, ITGA4, ATM, DMPK, CALU	57	681	3049	0.942577	1	0.981705	99.9946
GENETIC_ASSOCIATION_DB_DISEASE_CLASS	METABOLIC	12	4.5283	0.935867	BMP4, SELP, TNFAIP6, AMT, IGF2R, NTRK1, PDK4, SMAD3, RRAD, ABCB1, ALDH3A1, RDH5	57	840	3049	0.76416	1	0.970742	100
GENETIC_ASSOCIATION_DB_DISEASE_CLASS	PSYCH	11	4.15094	0.58724	SELP, NOTCH2, DGCR2, BCR, RXRA, ABCB1, L1CAM, AGAP1, ALDH3A1, CHRNA2, DMPK	57	557	3049	1.05638	1	0.981352	99.853
GENETIC_ASSOCIATION_DB_DISEASE_CLASS	CANCER	11	4.15094	0.932758	FHIT, RAD51C, BCR, BCL2, IGF2R, SMAD3, ADAM33, ABCB1, AXIN2, ATM, SEL1L	57	774	3049	0.760211	1	0.976191	100
GENETIC_ASSOCIATION_DB_DISEASE_CLASS	DEVELOPMENTAL	8	3.01887	0.185879	PABPN1, BMP4, HDAC4, DHCR7, BCL2, AXIN2, CAPN3, DMPK	57	256	3049	1.6716	0.975317	0.975317	78.0382
GENETIC_ASSOCIATION_DB_DISEASE_CLASS	REPRODUCTION	6	2.26415	0.483582	NANOS3, F12, BCR, SLC26A8, IGF2R, CS	57	248	3049	1.29414	0.999993	0.981033	99.2336
GENETIC_ASSOCIATION_DB_DISEASE_CLASS	INFECTION	5	1.88679	0.818563	IL1R2, LTBP2, C3, SMAD3, ABCB1	57	301	3049	0.888559	1	0.967081	99.9997
GENETIC_ASSOCIATION_DB_DISEASE_CLASS	PHARMACOGENOMIC	5	1.88679	0.871309	BCR, AS3MT, ABCB1, SLC22A1, CALU	57	330	3049	0.810473	1	0.965094	100
GENETIC_ASSOCIATION_DB_DISEASE_CLASS	HEMATOLOGICAL	3	1.13208	0.751403	SELP, F12, BCL2	57	144	3049	1.1144	1	0.972103	99.9965
GENETIC_ASSOCIATION_DB_DISEASE_CLASS	VISION	3	1.13208	0.867842	ABCB1, RDH5, DMPK	57	187	3049	0.858148	1	0.97382	100
GENETIC_ASSOCIATION_DB_DISEASE_CLASS	AGING	2	0.754717	0.872238	C3, ABCB1	57	109	3049	0.98149	1	0.954333	100
GENETIC_ASSOCIATION_DB_DISEASE_CLASS	RENAL	2	0.754717	0.966637	SELP, ABCB1	57	178	3049	0.601025	1	0.978189	100
	10 MOST
	Immune	15
	Neurological	13
	Other disease	13
	Cardiovascular	12
	Metabolic	12
	Psych	11
	Cancer	11
	Developmental	8
	Reproduction	6
	Infection	5
