# Supplementary material for: Exploring the Genetic Resistance to Gastrointestinal Nematodes Infection in Goat Using RNA-Sequencing
Source: Int J Mol Sci. 2017 Apr 1;18(4):751. doi: 10.3390/ijms18040751 (PMC5412336; doi:10.3390/ijms18040751)
Supplement: Supplementary file 1 [file ijms-18-00751-s001.zip › ijms-176018-supplementary files/S 2-Supplementary table.xlsx]

## Sheet: KEGG-298
	Supplementary table 2.The KEGG pathway regulated by DEGs of resistant and susceptible YWGs.
Category	Term	Count	%	PValue	Genes	List Total	Pop Hits	Pop Total	Fold Enrichment	Bonferroni	Benjamini	FDR
KEGG_PATHWAY	hsa04144:Endocytosis	8	3.01887	0.0314808	RAB11FIP4, ACVR1B, PARD3, NTRK1, RAB5A, PRKCI, AGAP1, IQSEC2	85	184	5085	2.60102	0.9684	0.9684	30.2445
KEGG_PATHWAY	hsa05016:Huntington's disease	6	2.26415	0.17568	ATP5E, TAF4, POLR2L, NDUFA1, NDUFB1, HIP1	85	180	5085	1.99412	1	0.92633	88.6437
KEGG_PATHWAY	hsa04010:MAPK signaling pathway	6	2.26415	0.453544	IL1R2, ACVR1B, ELK4, NTRK1, NFATC2, CACNA2D4	85	267	5085	1.34435	1	0.955302	99.8891
KEGG_PATHWAY	hsa05220:Chronic myeloid leukemia	4	1.50943	0.12635	ACVR1B, BCR, GAB2, SMAD3	85	75	5085	3.19059	1	0.99932	78.1495
KEGG_PATHWAY	hsa04520:Adherens junction	4	1.50943	0.133798	ACVR1B, PARD3, TJP1, SMAD3	85	77	5085	3.10772	1	0.994321	80.1577
KEGG_PATHWAY	hsa05210:Colorectal cancer	4	1.50943	0.161004	ACVR1B, BCL2, SMAD3, AXIN2	85	84	5085	2.84874	1	0.99126	86.1472
KEGG_PATHWAY	hsa05410:Hypertrophic cardiomyopathy (HCM)	4	1.50943	0.165022	MYBPC3, ITGA4, TPM2, CACNA2D4	85	85	5085	2.81522	1	0.979668	86.8762
KEGG_PATHWAY	hsa04350:TGF-beta signaling pathway	4	1.50943	0.173148	BMP4, ACVR1B, RBL2, SMAD3	85	87	5085	2.75051	1	0.946786	88.2447
KEGG_PATHWAY	hsa03010:Ribosome	4	1.50943	0.173148	RPS27, RPL36, RPL37A, RPL38	85	87	5085	2.75051	1	0.946786	88.2447
KEGG_PATHWAY	hsa05414:Dilated cardiomyopathy	4	1.50943	0.193944	MYBPC3, ITGA4, TPM2, CACNA2D4	85	92	5085	2.60102	1	0.924771	91.1758
KEGG_PATHWAY	hsa05012:Parkinson's disease	4	1.50943	0.354851	ATP5E, UBA7, NDUFA1, NDUFB1	85	128	5085	1.86949	1	0.973775	99.2809
KEGG_PATHWAY	hsa00190:Oxidative phosphorylation	4	1.50943	0.363952	ATP5E, ATP5I, NDUFA1, NDUFB1	85	130	5085	1.84072	1	0.969517	99.3872
KEGG_PATHWAY	hsa04514:Cell adhesion molecules (CAMs)	4	1.50943	0.373035	SELP, NLGN2, L1CAM, ITGA4	85	132	5085	1.81283	1	0.965314	99.4789
KEGG_PATHWAY	hsa04530:Tight junction	4	1.50943	0.382097	PARD3, TJP1, PRKCI, AMOTL1	85	134	5085	1.78578	1	0.961211	99.5577
KEGG_PATHWAY	hsa00230:Purine metabolism	4	1.50943	0.466331	FHIT, POLR2L, PDE3A, AK7	85	153	5085	1.56401	1	0.954169	99.9151
KEGG_PATHWAY	hsa04210:Apoptosis	3	1.13208	0.423421	BCL2, NTRK1, ATM	85	87	5085	2.06288	1	0.948875	99.7971
KEGG_PATHWAY	hsa05223:Non-small cell lung cancer	3	1.13208	0.224016	FHIT, PDPK1, RXRA	85	54	5085	3.32353	1	0.935374	94.249
KEGG_PATHWAY	hsa04622:RIG-I-like receptor signaling pathway	3	1.13208	0.328459	DDX3X, ISG15, IRF7	85	71	5085	2.52775	1	0.979948	98.8706
KEGG_PATHWAY	hsa05222:Small cell lung cancer	3	1.13208	0.406078	FHIT, BCL2, RXRA	85	84	5085	2.13655	1	0.94826	99.7167
KEGG_PATHWAY	hsa04320:Dorso-ventral axis formation	2	0.754717	0.341258	NOTCH2, ETS1	85	25	5085	4.78588	1	0.976642	99.0906
KEGG_PATHWAY	hsa05216:Thyroid cancer	2	0.754717	0.383935	NTRK1, RXRA	85	29	5085	4.12576	1	0.95392	99.5722
KEGG_PATHWAY	hsa00020:Citrate cycle (TCA cycle)	2	0.754717	0.404238	CS, PDHA1	85	31	5085	3.85958	1	0.955287	99.7067
