# Supplementary material for: Exploring the Genetic Resistance to Gastrointestinal Nematodes Infection in Goat Using RNA-Sequencing
Source: Int J Mol Sci. 2017 Apr 1;18(4):751. doi: 10.3390/ijms18040751 (PMC5412336; doi:10.3390/ijms18040751)
Supplement: Supplementary file 1 [file ijms-18-00751-s001.zip › ijms-176018-supplementary files/S 3-Supplementary figure.xlsx]

## Sheet: qPCR cal
			Significance Analysis
	F12			Gen. Ave.	Con. Ave.	Δct	Average	ΔΔct (Δct-Ave)	Power	F. C. Ave	Normalized	standard	Std. dev	std error	T value
R-1	25.4591	25.6807	25.173	25.4376	20.3018	5.13579	5.81755	-0.681756	1.60409	1.22296	1.31164	1	0.610866	0.305433	0.0176409
R-2	26.8545	27.165	27.9126	27.3107	19.897	7.41367		1.59612	0.330765		0.270462
R-3	26.4166	26.447	26.2521	26.3719	20.4491	5.92277		0.105225	0.92966		0.760169
R-4	25.064	25.0115	24.8998	24.9918	20.1938	4.79796		-1.01959	2.02734		1.65773
S-1	31.9672	31.9296	31.7147	31.8705	16.8123	15.0582	12.6754	9.24069	0.001653		0.00135164	0.00971348	0.00613017	0.00306509
S-2	28.986	29.1432	29.3625	29.1639	17.3671	11.7968		5.97928	0.0158511		0.0129612
S-3	28.5295	28.8473	29.0062	28.7944	17.2433	11.5511		5.73352	0.0187949		0.0153683
S-4	28.9629	29.4509	29.2286	29.2141	16.9185	12.2956		6.47804	0.011218		0.00917282
	CCL27			Gen. Ave.	Con. Ave.	Δct	Average	ΔΔct (Δct-Ave)	Power	F. C. Ave	Normalized	standard	Std. dev	std error	T value
R-1	26.5346	26.3336	26.3606	26.4096	20.3018	6.1078	5.11382	0.993975	0.502092	1.15243	0.435681	1	0.633803	0.316902	0.0210984
R-2	24.9781	24.9378	24.9353	24.9504	19.897	5.05339		-0.0604321	1.04278		0.90485
R-3	26.0219	25.6777	25.5903	25.7633	20.4491	5.31419		0.200369	0.870328		0.755209
R-4	24.4585	24.0619	24.0007	24.1737	20.1938	3.97991		-1.13391	2.19453		1.90426
S-1	26.8987	26.5745	26.7555	26.7429	16.8123	9.93063	10.9773	4.81681	0.035481		0.0307879	0.0172674	0.0101377	0.00506883
S-2	29.8038	29.4794	29.4912	29.5915	17.3671	12.2244		7.11056	0.00723618		0.00627905
S-3	28.284	27.9788	27.8588	28.0405	17.2433	10.7972		5.68343	0.0194589		0.016885
S-4	28.1031	27.7424	27.7805	27.8753	16.9185	10.9568		5.84295	0.0174219		0.0151175
	IFI6			Gen. Ave.	Con. Ave.	Δct	Average	ΔΔct (Δct-Ave)	Power	F. C. Ave	Normalized	standard	Std. dev	std error	T value
R-1	31.6452	31.9589	31.4803	31.6948	20.3018	11.393	11.255	0.137968	0.908798	1.04281	0.871491	1	0.361178	0.180589	0.00170098
R-2	31.4126	31.6431	30.9496	31.3351	19.897	11.438		0.183062	0.880831		0.844672
R-3	31.3562	30.997	30.7204	31.0246	20.4491	10.5754		-0.679548	1.60164		1.53589
R-4	31.8749	31.9821	31.565	31.8073	20.1938	11.6135		0.358518	0.779965		0.747947
S-1	33.496	33.2405	33.1393	33.2919	16.8123	16.4797	16.5614	5.22469	0.0267432		0.0256453	0.0278342	0.0179182	0.00895909
S-2	32.798	33.0066	32.5396	32.7814	17.3671	15.4144		4.15938	0.0559631		0.0536658
S-3	34.1633	34.3595	34.0774	34.2001	17.2433	16.9568		5.70179	0.0192128		0.0184241
S-4	34.0563	34.5105	34.3727	34.3131	16.9185	17.3946		6.13962	0.0141837		0.0136014
	ERAP1			Gen. Ave.	Con. Ave.	Δct	Average	ΔΔct (Δct-Ave)	Power	F. C. Ave	Normalized	standard	Std. dev	std error	T value
R-1	26.6782	26.8446	26.5015	26.6748	20.3018	6.37294	6.32243	0.050509	0.965596	1.04193	0.92674	1	0.347198	0.173599	0.0308706
R-2	26.2731	26.5164	26.2232	26.3376	19.897	6.44052		0.118088	0.921408		0.884331
R-3	27.3656	27.1345	27.2345	27.2449	20.4491	6.79575		0.473316	0.720307		0.691322
R-4	25.9351	26.0279	25.66	25.8743	20.1938	5.68052		-0.641912	1.5604		1.49761
S-1	22.9813	23.0545	23.1784	23.0714	16.8123	6.25913	5.10932	-0.063306	1.04486		1.00281	2.42886	0.956966	0.478483
S-2	22.2776	22.0568	22.1068	22.1471	17.3671	4.77999		-1.54244	2.91287		2.79566
S-3	21.8958	21.8155	22.2554	21.9889	17.2433	4.7456		-1.57683	2.98314		2.8631
S-4	21.696	21.6655	21.3517	21.5711	16.9185	4.65254		-1.66989	3.18191		3.05387
	ATP7A			Gen. Ave.	Con. Ave.	Δct	Average	ΔΔct (Δct-Ave)	Power	F. C. Ave	Normalized	standard	Std. dev	std error	T value
R-1	29.3782	29.5446	29.2015	29.3748	20.3018	9.07294	9.52243	-0.449491	1.36556	1.03478	1.31966	1	0.285183	0.142591	0.0308126
R-2	29.9731	30.2164	29.9232	30.0376	19.897	10.1405		0.618088	0.651534		0.629634
R-3	30.0656	29.8345	29.9345	29.9449	20.4491	9.49575		-0.0266845	1.01867		0.984428
R-4	29.6351	29.7279	29.36	29.5743	20.1938	9.38052		-0.141912	1.10337		1.06628
S-1	25.4813	25.5545	25.6784	25.5714	16.8123	8.75913	7.85932	-0.763306	1.69738		1.64032	3.40132	1.68603	0.843013
S-2	25.7776	25.5568	25.6068	25.6471	17.3671	8.27999		-1.24244	2.36598		2.28646
S-3	24.3958	24.3155	24.7554	24.4889	17.2433	7.2456		-2.27683	4.84613		4.68324
S-4	24.196	24.1655	23.8517	24.0711	16.9185	7.15254		-2.36989	5.16903		4.99528
	ST6GAL1			Gen. Ave.	Con. Ave.	Δct	Average	ΔΔct (Δct-Ave)	Power	F. C. Ave	Normalized	standard	Std. dev	std error	T value
R-1	31.0264	31.296	30.974	31.0988	20.3018	10.797	10.6551	0.141894	0.906328	1.04255	0.869335	1	0.332553	0.166277	0.00182798
R-2	30.6617	30.5817	30.3359	31.1232	19.897	11.2261		0.571019	0.673141		0.645666
R-3	31.0877	30.9255	31.3562	30.5264	20.4491	10.0773		-0.577775	1.49255		1.43163
R-4	30.7625	30.7866	30.5923	30.7138	20.1938	10.52		-0.135138	1.0982		1.05337
S-1	26.5197	26.3561	26.1679	26.3479	16.8123	9.53565	9.63631	-1.11945	2.17264		2.08396	1.94686	0.130475	0.0652376
S-2	26.8	27.3017	26.934	27.0119	17.3671	9.64484		-1.01026	2.01427		1.93206
S-3	27.0163	26.8053	26.7007	26.8408	17.2433	9.59747		-1.05763	2.08151		1.99655
S-4	26.4873	26.8366	26.7335	26.6858	16.9185	9.76728		-0.887821	1.85038		1.77485
	LST1			Gen. Ave.	Con. Ave.	Δct	Average	ΔΔct (Δct-Ave)	Power	F. C. Ave	Normalized	standard	Std. dev	std error	T value
R-1	26.0862	26.2967	25.8143	26.0657	20.3858	5.67995	5.78085	-0.100899	1.07244	1.05823	1.01343	1	0.378906	0.189453	0.00272372
R-2	25.1056	25.4192	25.1643	25.2297	19.4207	5.80897		0.0281253	0.980694		0.926731
R-3	26.5941	26.6236	26.4345	26.5507	20.0401	6.5106		0.729751	0.603008		0.569827
R-4	25.5755	25.5219	25.4079	25.5018	20.3779	5.12387		-0.656977	1.57678		1.49001
S-1	30.5788	30.5404	30.3212	30.4801	17.9481	12.532	11.6257	6.75115	0.00928329		0.00877247	0.0519536	0.0803283	0.0401641
S-2	29.6862	29.8418	30.0588	29.8623	18.8773	10.985		5.20416	0.0271264		0.0256338
S-3	31.4737	31.8014	31.9652	31.7468	17.0036	14.7432		8.96234	0.00200479		0.00189447
S-4	27.8044	28.2729	28.0594	28.0456	19.8028	8.2428		2.46195	0.181501		0.171514
	IFI44L			Gen. Ave.	Con. Ave.	Δct	Average	ΔΔct (Δct-Ave)	Power	F. C. Ave	Normalized	standard	Std. dev	std error	T value
R-1	26.0039	25.8069	25.8334	25.8814	20.3858	5.49564	4.74853	0.747111	0.595795	1.04073	0.57248	1	0.287434	0.143717	0.000626363
R-2	24.2354	23.8067	23.7801	23.9407	19.4207	4.52004		-0.228486	1.1716		1.12576
R-3	24.7208	24.3939	24.3108	24.4751	20.0401	4.43501		-0.313522	1.24274		1.19411
R-4	25.215	24.8061	24.743	24.9214	20.3779	4.54343		-0.205104	1.15277		1.10766
S-1	29.2377	28.8853	29.082	29.0684	17.9481	11.1203	10.0959	6.37172	0.0120759		0.0116034	0.0490443	0.0524412	0.0262206
S-2	27.7175	27.4159	27.4268	27.5201	18.8773	8.6428		3.89427	0.0672526		0.0646208
S-3	30.0894	29.7647	29.637	29.8304	17.0036	12.8268		8.07826	0.00370001		0.00355522
S-4	27.822	27.4649	27.5027	27.5966	19.8028	7.7938		3.04527	0.121138		0.116398
	ILIR2			Gen. Ave.	Con. Ave.	Δct	Average	ΔΔct (Δct-Ave)	Power	F. C. Ave	Normalized	standard	Std. dev	std error	T value
R-1	32.9637	33.2905	32.7919	33.0154	20.3858	12.6296	12.4448	0.18485	0.879741	1.03335	0.851349	1	0.317493	0.158746	0.00828024
R-2	32.0536	32.2888	31.5813	31.9746	19.4207	12.5539		0.109125	0.92715		0.897228
R-3	32.0167	31.9557	31.6706	31.881	20.0401	11.8408		-0.603905	1.51983		1.47078
R-4	33.203	33.3147	32.8802	33.1326	20.3779	12.7547		0.30993	0.806681		0.780647
S-1	32.4911	32.2433	32.1451	32.2932	17.9481	14.3451	15.0866	1.90031	0.267886		0.25924	0.246035	0.226141	0.113071
S-2	32.1421	32.3465	31.8889	32.1258	18.8773	13.2486		0.803801	0.572838		0.554351
S-3	34.5084	34.7066	34.4216	34.5455	17.0036	17.5419		5.09719	0.0292141		0.0282713
S-4	34.7513	35.2148	35.0741	35.0134	19.8028	15.2107		2.7659	0.147022		0.142277
	ITGA4			Gen. Ave.	Con. Ave.	Δct	Average	ΔΔct (Δct-Ave)	Power	F. C. Ave	Normalized	standard	Std. dev	std error	T value
R-1	29.2563	29.0343	28.8918	29.0608	20.3858	8.67503	9.1797	-0.504672	1.4188	1.04245	1.36103	1	0.325096	0.162548	0.00905533
R-2	28.5046	28.294	28.1263	28.3083	19.4207	8.88762		-0.292083	1.22441		1.17455
R-3	29.9318	29.472	29.9261	29.7767	20.0401	9.73653		0.556833	0.679793		0.652112
R-4	30.0488	29.8148	29.529	29.7976	20.3779	9.41962		0.239922	0.846791		0.81231
S-1	26.2793	26.2212	26.2247	26.2417	17.9481	8.2936	7.70453	-0.886104	1.84818		1.77292	2.77839	0.879906	0.439953
S-2	26.253	26.2341	26.0545	26.1805	18.8773	7.30327		-1.87643	3.67165		3.52214
S-3	25.052	24.971	24.728	24.917	17.0036	7.91343		-1.26627	2.40539		2.30744
S-4	27.1866	27.2328	26.9123	27.1106	19.8028	7.30783		-1.87187	3.66007		3.51104
	C3			Gen. Ave.	Con. Ave.	Δct	Average	ΔΔct (Δct-Ave)	Power	F. C. Ave	Normalized	standard	Std. dev	std error	T value
R-1	27.7898	27.9631	27.6058	27.7862	20.3858	7.40043	7.58228	-0.181852	1.13434	1.16723	0.971824	1	0.569459	0.28473	0.0061462
R-2	27.3678	27.6213	27.3158	28.3801	19.4207	8.95937		1.3771	0.384993		0.329836
R-3	28.5059	28.2651	28.3692	27.435	20.0401	7.39482		-0.187458	1.13876		0.975608
R-4	27.0157	27.1124	26.7292	26.9524	20.3779	6.57449		-1.00778	2.01082		1.72273
S-1	23.9388	24.0151	24.1442	24.0327	17.9481	6.08459	5.75312	-1.49769	2.82391		2.41933	3.1227	0.85576	0.42788
S-2	24.2475	24.0175	24.0696	24.1115	18.8773	5.23427		-2.34801	5.0912		4.36179
S-3	22.8082	22.7244	23.1827	22.9051	17.0036	5.90152		-1.68076	3.20597		2.74666
S-4	25.725	25.6932	25.3664	25.5949	19.8028	5.79212		-1.79016	3.45854		2.96304
	BCL2			Gen. Ave.	Con. Ave.	Δct	Average	ΔΔct (Δct-Ave)	Power	F. C. Ave	Normalized	standard	Std. dev	std error	T value
R-1	34.4738	34.7733	34.4156	34.5542	20.3858	14.1685	14.7945	-0.626016	1.5433	1.03718	1.48797	1	0.332957	0.166478	0.00479113
R-2	35.1797	35.0908	34.8176	34.5813	19.4207	15.1606		0.366119	0.775867		0.748051
R-3	34.5419	34.3617	34.8403	35.0294	20.0401	14.9892		0.194776	0.873709		0.842385
R-4	35.2916	35.3184	35.1025	35.2375	20.3779	14.8596		0.0651207	0.955865		0.921596
S-1	31.6886	31.5068	31.2977	31.4977	17.9481	13.5496	13.5378	-1.2449	2.37002		2.28505	2.34984	0.522723	0.261361
S-2	32.2225	32.5575	32.1489	32.3096	18.8773	13.4324		-1.3621	2.57059		2.47843
S-3	31.1292	30.7256	31.1187	30.9912	17.0036	13.9876		-0.806865	1.74941		1.68669
S-4	32.7637	33.1518	33.0373	32.9842	19.8028	13.1815		-1.61299	3.05885		2.94918

## Sheet: Figure 3
		qPCR expression
			Fold change
	Gene name	Fold change
		Resistant	Susceptibe	Std error (Res)	Std error (Sus)
	C3	1	3.1227	0.28473	0.42788
	ITGA4	1	2.77839	0.162548	0.439953
	BCL2	1	2.34984	0.166478	0.261361
	ATP7A	1	3.40132	0.142591	0.843013
	ERAP1	1	2.42886	0.173599	0.478483
	ST6GAL1	1	1.94686	0.166277	0.0652376
	LST1	1	0.0519536	0.189453	0.0401641
	IFI44L	1	0.0490443	0.143717	0.0262206
	IL1R2	1	0.246035	0.158746	0.113071
	F12	1	0.00971348	0.305433	0.00306509
	CCL27	1	0.0172674	0.316902	0.00506883
	IFI6	1	0.0278342	0.180589	0.00895909
