# Supplementary material for: Exploring the Genetic Resistance to Gastrointestinal Nematodes Infection in Goat Using RNA-Sequencing
Source: Int J Mol Sci. 2017 Apr 1;18(4):751. doi: 10.3390/ijms18040751 (PMC5412336; doi:10.3390/ijms18040751)
Supplement: Supplementary file 1 [file ijms-18-00751-s001.zip › ijms-176018-supplementary files/S 4-Supplementary figure.xlsx]

## Sheet: FC cal
				Fold change calculation
ATP7A	Exp. well 1	Exp well 2	Exp well 3	Cont well 1	Cont well 2	Cont well 3	Ave (Exp-Ct)	Ave (Exp Ct)	Ave (Cont Ct)	Ave. (Cont Ct)	Exp ΔCt	Cont ΔCt	ΔΔCt	Expression on FC	Ave. Expression FC	Ave. Expression FC
	E	E	E	C	C	C	TE	HE	TC	HC	ΔCT	ΔCT	ΔΔCT	2^-ΔΔCT	2^-ΔΔCT	Log2
Beta Actin (H)	16.8813	16.821	16.7345	19.9622	20.4622	20.4811	-	16.8123	-	20.3018	8.75913	9.07294	-0.313815	1.24299	3.57912	log2(3.57912) = 1.83961
Tested gene (T)	25.4813	25.5545	25.6784	29.3782	29.5446	29.2015	25.5714	-	29.3748	-
Beta Actin (H)	17.6083	17.3163	17.1766	18.5764	21.1764	19.9382	-	17.3671	-	19.897	8.27999	10.1405	-1.86053	3.63141
Tested gene (T)	25.7776	25.5568	25.6068	29.9731	30.2164	29.9232	25.6471	-	30.0376	-
Beta Actin (H)	17.4355	17.2452	17.0492	19.2389	21.8389	20.2695	-	17.2433	-	20.4491	7.2456	9.49575	-2.25015	4.75732
Tested gene (T)	24.3958	24.3155	24.7554	30.0656	29.8345	29.9345	24.4889	-	29.9449	-
Beta Actin (H)	17.1587	16.8865	16.7104	18.9326	21.5326	20.1163	-	16.9185	-	20.1938	7.15254	9.38052	-2.22798	4.68478
Tested gene (T)	24.196	24.1655	23.8517	29.6351	29.7279	29.36	24.0711	-	29.5743	-
ERAP1	Exp. well 1	Exp well 2	Exp well 3	Cont well 1	Cont well 2	Cont well 3	Ave (Exp-Ct)	Ave (Exp Ct)	Ave (Cont Ct)	Ave. (Cont Ct)	Exp ΔCt	Cont ΔCt	ΔΔCt	Expression on FC	Ave. Expression FC	Ave. Expression FC
	E	E	E	C	C	C	TE	HE	TC	HC	ΔCT	ΔCT	ΔΔCT	2^-ΔΔCT	2^-ΔΔCT	Log2
Beta Actin (H)	16.8813	16.821	16.7345	19.9622	20.4622	20.4811	-	16.8123	-	20.3018	6.25913	6.37294	-0.113815	1.08209	2.60602	log2(2.60602) = 1.38185
Tested gene (T)	22.9813	23.0545	23.1784	26.6782	26.8446	26.5015	23.0714	-	26.6748	-
Beta Actin (H)	17.6083	17.3163	17.1766	18.5764	21.1764	19.9382	-	17.3671	-	19.897	4.77999	6.44052	-1.66053	3.16132
Tested gene (T)	22.2776	22.0568	22.1068	26.2731	26.5164	26.2232	22.1471	-	26.3376	-
Beta Actin (H)	17.4355	17.2452	17.0492	19.2389	21.8389	20.2695	-	17.2433	-	20.4491	4.7456	6.79575	-2.05015	4.14149
Tested gene (T)	21.8958	21.8155	22.2554	27.3656	27.1345	27.2345	21.9889	-	27.2449	-
Beta Actin (H)	17.1587	16.8865	16.7104	18.9326	21.5326	20.1163	-	16.9185	-	20.1938	4.65254	5.68052	-1.02798	2.03917
Tested gene (T)	21.696	21.6655	21.3517	25.9351	26.0279	25.66	21.5711	-	25.8743	-
ST6GAL1	Exp. well 1	Exp well 2	Exp well 3	Cont well 1	Cont well 2	Cont well 3	Ave (Exp-Ct)	Ave (Exp Ct)	Ave (Cont Ct)	Ave. (Cont Ct)	Exp ΔCt	Cont ΔCt	ΔΔCt	Expression on FC	Ave. Expression FC	Ave. Expression FC
	E	E	E	C	C	C	TE	HE	TC	HC	ΔCT	ΔCT	ΔΔCT	2^-ΔΔCT	2^-ΔΔCT	Log2
Beta Actin (H)	16.8813	16.821	16.7345	19.9622	20.4622	20.4811	-	16.8123	-	20.3018	9.53565	10.797	-1.26134	2.39719	2.04246	log2(2.04246) = 1.03031
Tested gene (T)	26.5197	26.3561	26.1679	31.0264	31.296	30.974	26.3479	-	31.0988	-
Beta Actin (H)	17.6083	17.3163	17.1766	18.5764	21.1764	19.9382	-	17.3671	-	19.897	9.64484	10.6294	-0.984565	1.97872
Tested gene (T)	26.8	27.3017	26.934	30.6617	30.5817	30.3359	27.0119	-	30.5264	-
Beta Actin (H)	17.4355	17.2452	17.0492	19.2389	21.8389	20.2695	-	17.2433	-	20.4491	9.59747	10.674	-1.07657	2.10902
Tested gene (T)	27.0163	26.8053	26.7007	31.0877	30.9255	31.3562	26.8408	-	31.1232	-
Beta Actin (H)	17.1587	16.8865	16.7104	18.9326	21.5326	20.1163	-	16.9185	-	20.1938	9.76728	10.52	-0.752683	1.68492
Tested gene (T)	26.4873	26.8366	26.7335	30.7625	30.7866	30.5923	26.6858	-	30.7138	-
F12	Exp. well 1	Exp well 2	Exp well 3	Cont well 1	Cont well 2	Cont well 3	Ave (Exp-Ct)	Ave (Exp Ct)	Ave (Cont Ct)	Ave. (Cont Ct)	Exp ΔCt	Cont ΔCt	ΔΔCt	Expression on FC	Ave. Expression FC	Ave. Expression FC
	E	E	E	C	C	C	TE	HE	TC	HC	ΔCT	ΔCT	ΔΔCT	2^-ΔΔCT	2^-ΔΔCT	Log2
Beta Actin (H)	16.8813	16.821	16.7345	19.9622	20.4622	20.4811	-	16.8123	-	20.3018	15.0582	5.13579	9.92245	0.00103049	0.0186758	log2() = -5.74543
Tested gene (T)	31.9672	31.9296	31.7147	25.4591	25.6807	25.173	31.8705	-	25.4376	-
Beta Actin (H)	17.6083	17.3163	17.1766	18.5764	21.1764	19.9382	-	17.3671	-	19.897	11.7968	7.41367	4.38316	0.0479224
Tested gene (T)	28.986	29.1432	29.3625	26.8545	27.165	27.9126	29.1639	-	27.3107	-
Beta Actin (H)	17.4355	17.2452	17.0492	19.2389	21.8389	20.2695	-	17.2433	-	20.4491	11.5511	5.92277	5.62829	0.0202169
Tested gene (T)	28.5295	28.8473	29.0062	26.4166	26.447	26.2521	28.7944	-	26.3719	-
Beta Actin (H)	17.1587	16.8865	16.7104	18.9326	21.5326	20.1163	-	16.9185	-	20.1938	12.2956	4.79796	7.49763	0.00553337
Tested gene (T)	28.9629	29.4509	29.2286	25.064	25.0115	24.8998	29.2141	-	24.9918	-
CCL27	Exp. well 1	Exp well 2	Exp well 3	Cont well 1	Cont well 2	Cont well 3	Ave (Exp-Ct)	Ave (Exp Ct)	Ave (Cont Ct)	Ave. (Cont Ct)	Exp ΔCt	Cont ΔCt	ΔΔCt	Expression on FC	Ave. Expression FC	Ave. Expression FC
	E	E	E	C	C	C	TE	HE	TC	HC	ΔCT	ΔCT	ΔΔCT	2^-ΔΔCT	2^-ΔΔCT	Log2
Beta Actin (H)	16.8813	16.821	16.7345	19.9622	20.4622	20.4811	-	16.8123	-	20.3018	9.93063	6.1078	3.82283	0.0706662	0.0269756	log2(0.02698) = -5.21197
Tested gene (T)	26.8987	26.5745	26.7555	26.5346	26.3336	26.3606	26.7429	-	26.4096	-
Beta Actin (H)	17.6083	17.3163	17.1766	18.5764	21.1764	19.9382	-	17.3671	-	19.897	12.2244	5.05339	7.17099	0.00693933
Tested gene (T)	29.8038	29.4794	29.4912	24.9781	24.9378	24.9353	29.5915	-	24.9504	-
Beta Actin (H)	17.4355	17.2452	17.0492	19.2389	21.8389	20.2695	-	17.2433	-	20.4491	10.7972	5.31419	5.48306	0.0223581
Tested gene (T)	28.284	27.9788	27.8588	26.0219	25.6777	25.5903	28.0405	-	25.7633	-
Beta Actin (H)	17.1587	16.8865	16.7104	18.9326	21.5326	20.1163	-	16.9185	-	20.1938	10.9568	3.97991	6.97687	0.00793879
Tested gene (T)	28.1031	27.7424	27.7805	24.4585	24.0619	24.0007	27.8753	-	24.1737	-
IFI6	Exp. well 1	Exp well 2	Exp well 3	Cont well 1	Cont well 2	Cont well 3	Ave (Exp-Ct)	Ave (Exp Ct)	Ave (Cont Ct)	Ave. (Cont Ct)	Exp ΔCt	Cont ΔCt	ΔΔCt	Expression on FC	Ave. Expression FC	Ave. Expression FC
	E	E	E	C	C	C	TE	HE	TC	HC	ΔCT	ΔCT	ΔΔCT	2^-ΔΔCT	2^-ΔΔCT	Log2
Beta Actin (H)	16.8813	16.821	16.7345	19.9622	20.4622	20.4811	-	16.8123	-	20.3018	16.4797	11.393	5.08672	0.029427	0.0307855	log2(0.03079) = -5.02139
Tested gene (T)	33.496	33.2405	33.1393	31.6452	31.9589	31.4803	33.2919	-	31.6948	-
Beta Actin (H)	17.6083	17.3163	17.1766	18.5764	21.1764	19.9382	-	17.3671	-	19.897	15.4144	11.438	3.97632	0.0635344
Tested gene (T)	32.798	33.0066	32.5396	31.4126	31.6431	30.9496	32.7814	-	31.3351	-
Beta Actin (H)	17.4355	17.2452	17.0492	19.2389	21.8389	20.2695	-	17.2433	-	20.4491	16.9568	10.5754	6.38134	0.0119957
Tested gene (T)	34.1633	34.3595	34.0774	31.3562	30.997	30.7204	34.2001	-	31.0246	-
Beta Actin (H)	17.1587	16.8865	16.7104	18.9326	21.5326	20.1163	-	16.9185	-	20.1938	17.3946	11.6135	5.7811	0.018185
Tested gene (T)	34.0563	34.5105	34.3727	31.8749	31.9821	31.565	34.3131	-	31.8073	-
LST1	Exp. well 1	Exp well 2	Exp well 3	Cont well 1	Cont well 2	Cont well 3	Ave (Exp-Ct)	Ave (Exp Ct)	Ave (Cont Ct)	Ave. (Cont Ct)	Exp ΔCt	Cont ΔCt	ΔΔCt	Expression on FC	Ave. Expression FC	Ave. Expression FC
	E	E	E	C	C	C	TE	HE	TC	HC	ΔCT	ΔCT	ΔΔCT	2^-ΔΔCT	2^-ΔΔCT	Log2
Beta Actin (H)	18.0461	17.9542	17.844	20.5331	20.1907	20.4336	-	17.9481	-	20.3858	12.532	5.67995	6.85205	0.00865621	0.0386876	log2(0.038687568) = -4.691986149663
Tested gene (T)	30.5788	30.5404	30.3212	26.0862	26.2967	25.8143	30.4801	-	26.0657	-
Beta Actin (H)	18.8614	18.8176	18.9528	19.6051	19.2535	19.4035	-	18.8773	-	19.4207	10.985	5.80897	5.17603	0.0276604
Tested gene (T)	29.6862	29.8418	30.0588	25.1056	25.4192	25.1643	29.8623	-	25.2297	-
Beta Actin (H)	17.07	16.9211	17.0196	19.9214	19.9145	20.2845	-	17.0036	-	20.0401	14.7432	6.5106	8.23258	0.00332464
Tested gene (T)	31.4737	31.8014	31.9652	26.5941	26.6236	26.4345	31.7468	-	26.5507	-
Beta Actin (H)	19.7311	19.9541	19.7231	20.4766	20.334	20.3232	-	19.8028	-	20.3779	8.2428	5.12387	3.11893	0.115109
Tested gene (T)	27.8044	28.2729	28.0594	25.5755	25.5219	25.4079	28.0456	-	25.5018	-
IFI44L	Exp. well 1	Exp well 2	Exp well 3	Cont well 1	Cont well 2	Cont well 3	Ave (Exp-Ct)	Ave (Exp Ct)	Ave (Cont Ct)	Ave. (Cont Ct)	Exp ΔCt	Cont ΔCt	ΔΔCt	Expression on FC	Ave. Expression FC	Ave. Expression FC
	E	E	E	C	C	C	TE	HE	TC	HC	ΔCT	ΔCT	ΔΔCT	2^-ΔΔCT	2^-ΔΔCT	Log2
Beta Actin (H)	18.0461	17.9542	17.844	20.5331	20.1907	20.4336	-	17.9481	-	20.3858	11.1203	5.49564	5.62461	0.0202686	0.0464332	log2(0.046433195) = -4.4286996357263
Tested gene (T)	29.2377	28.8853	29.082	26.0039	25.8069	25.8334	29.0684	-	25.8814	-
Beta Actin (H)	18.8614	18.8176	18.9528	19.6051	19.2535	19.4035	-	18.8773	-	19.4207	8.6428	4.52004	4.12275	0.0574021
Tested gene (T)	27.7175	27.4159	27.4268	24.2354	23.8067	23.7801	27.5201	-	23.9407	-
Beta Actin (H)	17.07	16.9211	17.0196	19.9214	19.9145	20.2845	-	17.0036	-	20.0401	12.8268	4.43501	8.39178	0.0029773
Tested gene (T)	30.0894	29.7647	29.637	24.7208	24.3939	24.3108	29.8304	-	24.4751	-
Beta Actin (H)	19.7311	19.9541	19.7231	20.4766	20.334	20.3232	-	19.8028	-	20.3779	7.7938	4.54343	3.25037	0.105085
Tested gene (T)	27.822	27.4649	27.5027	25.215	24.8061	24.743	27.5966	-	24.9214	-
ILIR2	Exp. well 1	Exp well 2	Exp well 3	Cont well 1	Cont well 2	Cont well 3	Ave (Exp-Ct)	Ave (Exp Ct)	Ave (Cont Ct)	Ave. (Cont Ct)	Exp ΔCt	Cont ΔCt	ΔΔCt	Expression on FC	Ave. Expression FC	Ave. Expression FC
	E	E	E	C	C	C	TE	HE	TC	HC	ΔCT	ΔCT	ΔΔCT	2^-ΔΔCT	2^-ΔΔCT	Log2
Beta Actin (H)	18.0461	17.9542	17.844	20.5331	20.1907	20.4336	-	17.9481	-	20.3858	14.3451	12.6296	1.71546	0.304506	0.280958	log2(0.280957694) = -1.8315751859764
Tested gene (T)	32.4911	32.2433	32.1451	32.9637	33.2905	32.7919	32.2932	-	33.0154	-
Beta Actin (H)	18.8614	18.8176	18.9528	19.6051	19.2535	19.4035	-	18.8773	-	19.4207	13.2486	12.5539	0.694676	0.617848
Tested gene (T)	32.1421	32.3465	31.8889	32.0536	32.2888	31.5813	32.1258	-	31.9746	-
Beta Actin (H)	17.07	16.9211	17.0196	19.9214	19.9145	20.2845	-	17.0036	-	20.0401	17.5419	11.8408	5.70109	0.019222
Tested gene (T)	34.5084	34.7066	34.4216	32.0167	31.9557	31.6706	34.5455	-	31.881	-
Beta Actin (H)	19.7311	19.9541	19.7231	20.4766	20.334	20.3232	-	19.8028	-	20.3779	15.2107	12.7547	2.45597	0.182255
Tested gene (T)	34.7513	35.2148	35.0741	33.203	33.3147	32.8802	35.0134	-	33.1326	-
ITGA4	Exp. well 1	Exp well 2	Exp well 3	Cont well 1	Cont well 2	Cont well 3	Ave (Exp-Ct)	Ave (Exp Ct)	Ave (Cont Ct)	Ave. (Cont Ct)	Exp ΔCt	Cont ΔCt	ΔΔCt	Expression on FC	Ave. Expression FC	Ave. Expression FC
	E	E	E	C	C	C	TE	HE	TC	HC	ΔCT	ΔCT	ΔΔCT	2^-ΔΔCT	2^-ΔΔCT	Log2
Beta Actin (H)	18.0461	17.9542	17.844	20.5331	20.1907	20.4336	-	17.9481	-	20.3858	8.2936	8.67503	-0.381431	1.30263	3.04051	log2(3.040513679) = 1.604315080097
Tested gene (T)	26.2793	26.2212	26.2247	29.2563	29.0343	28.8918	26.2417	-	29.0608	-
Beta Actin (H)	18.8614	18.8176	18.9528	19.6051	19.2535	19.4035	-	18.8773	-	19.4207	7.30327	8.88762	-1.58435	2.99872
Tested gene (T)	26.253	26.2341	26.0545	28.5046	28.294	28.1263	26.1805	-	28.3083	-
Beta Actin (H)	17.07	16.9211	17.0196	19.9214	19.9145	20.2845	-	17.0036	-	20.0401	7.91343	9.73653	-1.8231	3.53841
Tested gene (T)	25.052	24.971	24.728	29.9318	29.472	29.9261	24.917	-	29.7767	-
Beta Actin (H)	19.7311	19.9541	19.7231	20.4766	20.334	20.3232	-	19.8028	-	20.3779	7.30783	9.41962	-2.1118	4.32229
Tested gene (T)	27.1866	27.2328	26.9123	30.0488	29.8148	29.529	27.1106	-	29.7976	-
C3	Exp. well 1	Exp well 2	Exp well 3	Cont well 1	Cont well 2	Cont well 3	Ave (Exp-Ct)	Ave (Exp Ct)	Ave (Cont Ct)	Ave. (Cont Ct)	Exp ΔCt	Cont ΔCt	ΔΔCt	Expression on FC	Ave. Expression FC	Ave. Expression FC
	E	E	E	C	C	C	TE	HE	TC	HC	ΔCT	ΔCT	ΔΔCT	2^-ΔΔCT	2^-ΔΔCT	Log2
Beta Actin (H)	18.0461	17.9542	17.844	20.5331	20.1907	20.4336	-	17.9481	-	20.3858	6.08459	7.40043	-1.31584	2.48947	4.12459	log2(4.12459134) = 2.044251185792
Tested gene (T)	23.9388	24.0151	24.1442	27.7898	27.9631	27.6058	24.0327	-	27.7862	-
Beta Actin (H)	18.8614	18.8176	18.9528	19.6051	19.2535	19.4035	-	18.8773	-	19.4207	5.23427	8.01426	-2.77999	6.86846
Tested gene (T)	24.2475	24.0175	24.0696	27.3678	27.6213	27.3158	24.1115	-	27.435	-
Beta Actin (H)	17.07	16.9211	17.0196	19.9214	19.9145	20.2845	-	17.0036	-	20.0401	5.90152	8.33993	-2.43842	5.42047
Tested gene (T)	22.8082	22.7244	23.1827	28.5059	28.2651	28.3692	22.9051	-	28.3801	-
Beta Actin (H)	19.7311	19.9541	19.7231	20.4766	20.334	20.3232	-	19.8028	-	20.3779	5.79212	6.57449	-0.782379	1.71997
Tested gene (T)	25.725	25.6932	25.3664	27.0157	27.1124	26.7292	25.5949	-	26.9524	-
BCL2	Exp. well 1	Exp well 2	Exp well 3	Cont well 1	Cont well 2	Cont well 3	Ave (Exp-Ct)	Ave (Exp Ct)	Ave (Cont Ct)	Ave. (Cont Ct)	Exp ΔCt	Cont ΔCt	ΔΔCt	Expression on FC	Ave. Expression FC	Ave. Expression FC
	E	E	E	C	C	C	TE	HE	TC	HC	ΔCT	ΔCT	ΔΔCT	2^-ΔΔCT	2^-ΔΔCT	Log2
Beta Actin (H)	18.0461	17.9542	17.844	20.5331	20.1907	20.4336	-	17.9481	-	20.3858	13.5496	14.1685	-0.618883	1.53569	2.68086	log2(2.68085913) = 1.4226954126103
Tested gene (T)	31.6886	31.5068	31.2977	34.4738	34.7733	34.4156	31.4977	-	34.5542	-
Beta Actin (H)	18.8614	18.8176	18.9528	19.6051	19.2535	19.4035	-	18.8773	-	19.4207	13.4324	15.6087	-2.17632	4.51998
Tested gene (T)	32.2225	32.5575	32.1489	35.1797	35.0908	34.8176	32.3096	-	35.0294	-
Beta Actin (H)	17.07	16.9211	17.0196	19.9214	19.9145	20.2845	-	17.0036	-	20.0401	13.9876	14.5411	-0.553544	1.46769
Tested gene (T)	31.1292	30.7256	31.1187	34.5419	34.3617	34.8403	30.9912	-	34.5813	-
Beta Actin (H)	19.7311	19.9541	19.7231	20.4766	20.334	20.3232	-	19.8028	-	20.3779	13.1815	14.8596	-1.67811	3.20008
Tested gene (T)	32.7637	33.1518	33.0373	35.2916	35.3184	35.1025	32.9842	-	35.2375	-

## Sheet: Figure-4
	Correlation calculation
	RNA-Seq log2 (fold change)	qRT-PCR log2 (fold change)
C3	5.59454	2.04425
ITGA4	5.39503	1.60432
BCL2	4.35521	1.4227
ATP7A	4.04376	1.83961
ERAP1	3.79543	1.38185
ST6GAL1	3.73813	1.03031
LST1	-2.66048	-4.69199
IFI44L	-2.6333	-4.4287
IL1R2	-2.57672	-1.83158
F12	-2.91146	-5.74543
CCL27	-2.64494	-5.21197
IFI6	-2.27667	-5.02139
